# Supplementary material for: TrkB receptor interacts with mGlu2 receptor and mediates antipsychotic-like effects of mGlu2 receptor activation in the mouse
Source: Sci Adv. 2024 Jan 26;10(4):eadg1679. doi: 10.1126/sciadv.adg1679 (PMC10816717; doi:10.1126/sciadv.adg1679)
Supplement: Supplementary file 2 — Tables S1 and S2 [file sciadv.adg1679_tables_s1_and_s2.zip]

Archive with 2 entries (2 files):
- adg1679_Table_S1.xlsx
- adg1679_Table_S2.xlsx
