# Supplementary material for: TrkB receptor interacts with mGlu2 receptor and mediates antipsychotic-like effects of mGlu2 receptor activation in the mouse
Source: Sci Adv. 2024 Jan 26;10(4):eadg1679. doi: 10.1126/sciadv.adg1679 (PMC10816717; doi:10.1126/sciadv.adg1679)
Supplement: Supplementary file 2 — Tables S1 and S2 [file sciadv.adg1679_tables_s1_and_s2.zip › adg1679_Table_S1.xlsx]

## Sheet: Table Supp1
Protein names	UniProtKB accession numbers	Gene names	Enrichment	- log (p-value)	MS intensity mGlu2 - A	MS intensity mGlu2 - B	MS intensity mGlu2 - C	MS intensity Ctrl - A	MS intensity Ctrl - B	MS intensity Ctrl - C
Metabotropic glutamate receptor 2	Q14BI2	Grm2	55.489	5.44016	14419554177	9038925589	14207812593	170326126	158390569	350090003
26S proteasome non-ATPase regulatory subunit 4	O35226	Psmd4	20.9952	4.9769	1988910429	1668351844	2448448520	195265632	16816380	78732088
Rabphilin-3A	P47708	Rph3a	18.3266	4.49981	12710327971	10999649901	16193649557	1432010289	246590306	498759402
AP-2 complex subunit mu	P84091	Ap2m1	6.79492	4.36387	31178094566	27214111543	36306333613	7714687392	1086795457	5135180288
Syntaxin-12	Q9ER00	Stx12	2.1351	4.30991	238252275	148716813	255376264	94211953	40378047	166260140
Importin subunit beta-1	P70168	Kpnb1	4.38421	3.9346	2200551952	1706834237	1859235366	854180195	93922533	367212629
Cleavage and polyadenylation specificity factor subunit 7	Q8BTV2	Cpsf7	7.61578	3.81551	500387528	349987080	383745238	63926276	26929872	71191527
Metabotropic glutamate receptor 3	Q9QYS2	Grm3	8.32314	3.66001	2445624314	1513804414	2282812128	242356774	87966767	419663170
Charged multivesicular body protein 4b	Q9D8B3	Chmp4b	9.41799	3.56453	376904632	407353168	731565860	99501280	10430362	51018156
Vacuolar protein sorting-associated protein 8 homolog	Q0P5W1	Vps8	3.52886	3.54124	127226861	129406436	140437043	53104891	24064583	35351389
Tyrosine-protein phosphatase non-receptor type 11	P35235	Ptpn11	1.58757	3.4768	197606380	121416545	112157094	102260833	30571078	138765148
UTP--glucose-1-phosphate uridylyltransferase	Q91ZJ5	Ugp2	4.6205	3.47398	954807027	938052584	1042770877	395648088	65826617	173874213
Mitochondrial Rho GTPase 1	Q8BG51	Rhot1	5.16646	3.25543	698971472	727946662	437501749	199565144	71477001	89827565
Receptor-type tyrosine-protein phosphatase delta	Q64487	Ptprd	12.4731	3.21264	528331064	357411801	161708743	45739840	12848781	25388223
Tubulin beta-6 chain	Q922F4	Tubb6	5.59742	3.20257	1416468576	1379574468	615098732	223618927	62722212	323072495
Prelamin-A/C	P48678	Lmna	1.68034	3.13002	2155255912	1279505516	1477399335	1357907092	388555669	1176857076
Growth factor receptor-bound protein 2	Q60631	Grb2	1.79463	2.99623	247362340	51423821	143256600	123347010	52631014	70335933
BDNF/NT-3 growth factors receptor	P15209	Ntrk2	2.9518	2.94335	96810112	100439744	63358840	36764618	10175904	41347648
Rap1 GTPase-activating protein 2	Q5SVL6	Rap1gap2	2.84992	2.93106	197763214	145399168	173730404	95051847	20088005	66231076
Zinc transporter 3	P97441	Slc30a3	0.983211	2.88519	59462786	43491552	59243795	100253416	15345853	49368566
NADH dehydrogenase 1 beta subcomplex subunit 4	Q9CQC7	Ndufb4	1.24918	2.66295	16555998088	3424669969	9824388164	11824570368	4636016232	7399028734
40S ribosomal protein S13	P62301	Rps13	2.87727	2.65386	107269667	33040177	62151747	49093433	5925969	15346515
Calpain small subunit 1	O88456	Capns1	14.4455	2.516	85593848	56372863	54454829	3653429	3179370	6764580
Myeloid-associated differentiation marker	O35682	Myadm	6.69953	2.49201	182993336	84278798	120244894	18752939	5523153	33566332
Guanine nucleotide-binding protein G(i) subunit alpha-1	B2RSH2	Gnai1	0.847492	2.4035	630556180	441808240	661296128	1065480771	231373510	748782204
Methylcrotonoyl-CoA carboxylase subunit alpha	Q99MR8	Mccc1	3.97454	2.39461	83359671	110933746	53364714	17243508	5387386	39680180
NADH dehydrogenase [ubiquinone] iron-sulfur protein 4	Q9CXZ1	Ndufs4	1.4366	2.34057	2853578716	430952131	1966043786	1990201136	582169704	1082498528
RILP-like protein 1	Q9JJC6	Rilpl1	1.97316	2.33433	136123249	121296446	91196344	75657176	21480648	79541260
Choline transporter-like protein 2	Q8BY89	Slc44a2	6.14738	2.32038	336615392	754017344	447383424	64948176	25294804	159947472
NADH dehydrogenase 1 alpha subcomplex subunit 12	Q7TMF3	Ndufa12	1.26784	2.30531	3381224040	931360591	2116566720	2749186265	712905674	1608863620
CAP-Gly domain-containing linker protein 1	Q922J3	Clip1	3.75356	2.27989	180670004	91301080	110562866	68358199	10689302	22864755
Ras-related protein Rab-6B	P61294	Rab6b	1.62077	2.27554	222223736	79222154	135181640	163519534	49268838	56606902
Tubulin beta-2B chain	Q9CWF2	Tubb2b	6.08502	2.26113	2885939184	2952181104	1389090488	219771226	180373215	787559983
COP9 signalosome complex subunit 8	Q8VBV7	Cops8	1.28629	2.23332	440891114	98129723	380801132	410540330	96493602	208063873
NADH dehydrogenase 1 alpha subcomplex subunit 9	Q9DC69	Ndufa9	1.32354	2.23325	1790413576	1302793963	1780211312	1651480231	398948500	1631686945
ELKS/Rab6-interacting/CAST family member 1	Q99MI1	Erc1	3.71528	2.23074	861672080	890932120	413819040	163011808	104347126	315752191
ELAV-like protein 4	Q61701	Elavl4	0.889689	2.21288	29400360	18396024	21801664	54431580	5855558	17940210
PITH domain-containing protein 1	Q8BWR2	Pithd1	1.26306	2.20809	1232412908	228052448	928576032	1036943685	407308029	447226736
DNA topoisomerase 1	Q04750	Top1	1.60809	2.19827	370666740	424531002	312121576	352970438	55345628	280275704
Protein lin-7 homolog C	O88952	Lin7c	1.85763	2.10706	97492354	41330724	60280805	57732270	21632249	27816953
Cleavage and polyadenylation specificity factor subunit 5	Q9CQF3	Nudt21	0.807392	2.10645	166086572	37758714	111339412	230707666	65282562	94383516
Coactosin-like protein	Q9CQI6	Cotl1	3.21269	2.08497	171668048	75846562	93468564	50034512	10092088	46009663
CUGBP Elav-like family member 2	Q9Z0H4	Celf2	1.05508	2.07984	60904247	42710888	62578713	79799429	17420972	60297322
Heterogeneous nuclear ribonucleoprotein D0	Q60668	Hnrnpd	1.24078	2.0758	175732368	119402496	224416192	264002048	25815616	128912784
B-cell receptor-associated protein 31	Q61335	Bcap31	7.40774	2.05	41789224	23535844	19301588	9648623	1385155	390306
Atrophin-1	O35126	Atn1	4.67907	2.03252	68604594	110255997	135379732	37996383	8038224	21124103
Voltage-dependent L-type calcium channel subunit beta-1	Q8R3Z5	Cacnb1	1.93431	2.0266	17137562	32729377	21231160	18132384	4480174	14143840
Aquaporin-4	P55088	Aqp4	1.13565	2.01855	344177440	86629624	168923752	323735872	82501670	121858084
Calcium/calmodulin-dependent 3'.5'-cyclic nucleotide phosphodiesterase 1B	Q01065	Pde1b	0.852667	1.97776	680511033	551857495	431461012	983648910	178282913	789393259
NADH dehydrogenase flavoprotein 1	Q91YT0	Ndufv1	1.45367	1.95898	5960670852	5584650432	4345880584	5985325680	1080414329	3866025606
WD repeat-containing protein 5	P61965	Wdr5	3.22839	1.94069	49275719	31931421	77063060	19102724	8713120	21208679
Metabotropic glutamate receptor 7	Q68ED2	Grm7	5.1412	1.91958	148443606	63006220	123295445	14516202	26807167	23786912
NADH dehydrogenase iron-sulfur protein 3	Q9DCT2	Ndufs3	0.865291	1.90799	3013704156	965417864	1718137021	3898498301	1020594967	1665118792
Metabotropic glutamate receptor 8	P47743	Grm8	4.50392	1.90631	92620285	84232459	83271667	29418604	15380055	12956403
Tubulin alpha-8 chain	Q9JJZ2	Tuba8	4.65354	1.88498	576101312	830258560	476286976	78762866	73821764	251977592
Phosphate carrier protein	Q8VEM8	Slc25a3	0.944015	1.87065	7811731104	2792673662	4126747919	10306843113	2015154536	3282789705
Endoplasmic reticulum-Golgi intermediate compartment protein 3	Q9CQE7	Ergic3	3.74393	1.86054	133830008	150088080	105801248	23372596	21369828	59351118
Liprin-alpha-3	P60469	Ppfia3	1.08415	1.85785	392359256	295953441	262331473	413115361	99480465	364260251
Protein LSM12 homolog	Q9D0R8	Lsm12	1.01736	1.85437	66604462	11195928	47865123	74710616	18344187	30466984
High affinity copper uptake protein 1	Q8K211	Slc31a1	1.03941	1.84884	166145134	104723045	185440154	225149468	45978285	167880731
Inositol monophosphatase 1	O55023	Impa1	0.981116	1.84411	378582416	152726378	213701500	503243012	88457688	167649044
Triple functional domain protein	Q0KL02	Trio	1.1195	1.83134	1914711416	1031226005	1428187666	1990579382	620318256	1296313483
Phospholipid hydroperoxide glutathione peroxidase	O70325	Gpx4	1.07359	1.8033	416840590	79625788	226317135	341115739	120360791	211762169
Astrocytic phosphoprotein PEA-15	Q62048	Pea15	1.8726	1.79011	139950112	79492560	82219632	101619592	18342554	41130464
Guanine nucleotide-binding protein G(I)/G(S)/G(T) subunit beta-1	P62874	Gnb1	1.3755	1.76879	249513616	149606680	262734864	200227768	57637106	223310961
Cell adhesion molecule 1	Q8R5M8	Cadm1	32.5382	1.76147	14492830	77291784	26596436	13891	10090	3614241
Calcineurin subunit B type 1	Q63810	Ppp3r1	2.09532	1.74586	295738464	63701240	190843552	145899920	15834381	100891208
Proteasome subunit beta type-5	O55234	Psmb5	1.43407	1.74447	246747310	84124889	142145623	158751772	53716718	117375202
Myelin-oligodendrocyte glycoprotein	Q61885	Mog	0.843435	1.74082	1685533290	337851308	1035758408	2074510756	491222040	1061273543
Synaptotagmin-2	P46097	Syt2	6.16072	1.74035	135485192	497356640	82517422	49770048	15940753	50405296
ADP-ribosylation factor 4	P61750	Arf4	1.88654	1.73153	118718160	58302000	79593640	64515656	16925186	54582830
Adenylate kinase isoenzyme 1	Q9R0Y5	Ak1	0.92136	1.7215	737107956	198368470	485002686	997357366	192979197	351382992
NADP-dependent malic enzyme	Q8BMF3	Me3	1.67947	1.72048	55319776	46204828	39533252	34414520	8476793	41098344
Aspartate aminotransferase	P05202	Got2	0.974166	1.68677	6124282533	4876787879	6559205364	8121800268	1853229573	8050928092
Protein shisa-7	Q8C3Q5	Shisa7	1.25563	1.6797	1629958680	682991704	966409998	985189031	375679722	1250859394
Protein-L-isoaspartate(D-aspartate) O-methyltransferase	P23506	Pcmt1	3.09895	1.67047	223443512	117808126	150669911	52407817	18178800	88151400
NADH dehydrogenase flavoprotein 3	Q8BK30	Ndufv3	3.58268	1.66091	33823980	20546404	20672182	12595268	6858150	1492512
Calcium-binding mitochondrial carrier protein Aralar2	Q9QXX4	Slc25a13	4.81137	1.65752	192677812	591725264	259069504	47671962	18764052	150440254
Aspartyl aminopeptidase	Q9Z2W0	Dnpep	2.00337	1.64917	1109103088	1129357606	865789048	708265568	230765176	610486664
Hepatocyte cell adhesion molecule	Q640R3	Hepacam	1.46722	1.61464	148975344	107504384	349921664	170632016	28917826	213750272
NADH dehydrogenase 1 alpha subcomplex subunit 8	Q9DCJ5	Ndufa8	1.07531	1.59954	3553771336	1439707704	2154333080	3806382816	1005724217	1835130068
55 kDa erythrocyte membrane protein	P70290	Mpp1	2.864	1.59219	93691172	89063664	77246156	27033722	21856235	41892586
ATP-dependent 6-phosphofructokinase. liver type	P12382	Pfkl	1.77494	1.58691	1069756928	501429908	716872368	684730210	69724158	534638640
Myocardin-related transcription factor B	P59759	Mrtfb	3.75095	1.58136	85876932	138776518	95774097	49150838	6481856	29793110
Netrin-G1	Q8R4G0	Ntng1	2.13946	1.578	404798972	195240194	261011786	94928363	34218428	273315724
Small conductance calcium-activated potassium channel protein 3	P58391	Kcnn3	2.3212	1.56797	19903062	22175596	32312893	11549576	5888517	14610672
Large neutral amino acids transporter small subunit 1	Q9Z127	Slc7a5	0.932304	1.55344	44993356	44122848	43104304	71672608	13121212	57027432
Metabotropic glutamate receptor 4	Q68EF4	Grm4	3.3039	1.54777	310741423	185846880	273038078	178079839	13524377	41340571
PHD finger protein 24	Q80TL4	Phf24	1.08712	1.54454	1450357622	2029097664	1309278615	2475806604	275022810	1654152206
WD40 repeat-containing protein SMU1	Q3UKJ7	Smu1	5.69827	1.5382	69027516	62000448	49659190	797779	1076046	29835303
Kalirin	A2CG49	Kalrn	1.76054	1.53283	692560300	404549927	623764899	272636808	205677528	499153145
14-3-3 protein theta	P68254	Ywhaq	1.4292	1.5328	1921361184	815272089	1020522887	1266218067	583414387	779225516
Microtubule-associated protein RP/EB family member 3	Q6PER3	Mapre3	1.0353	1.52923	274881851	228418271	232230775	330688930	73710209	306054222
NADH dehydrogenase iron-sulfur protein 8	Q8K3J1	Ndufs8	0.905477	1.52881	2258036500	710239356	1512999416	3012910006	803607613	1132558032
Sideroflexin-3	Q91V61	Sfxn3	0.908662	1.5288	1360518984	1394526848	1297527156	2456893366	453818459	1549220346
Pyrroline-5-carboxylate reductase 3	Q9DCC4	Pycr3	1.41561	1.51754	2067445426	1012009377	1343205672	1750790077	587673799	785739764
Anion exchange protein 3	P16283	Slc4a3	1.60248	1.51632	201746569	277479125	216553439	227645076	55866521	150678529
Protein SGT1 homolog	Q9CX34	Sugt1	3.82819	1.51017	8512825	5779415	10835978	2003874	2086988	2473141
Serine/threonine-protein kinase SIK3	Q6P4S6	Sik3	4.56304	1.50707	88229594	123997320	114701192	19430303	1897029	50319603
Histidine triad nucleotide-binding protein 1	P70349	Hint1	1.05199	1.49792	230284448	75993424	200454976	313440608	47183016	121067528
Tubulin alpha-1B chain	P05213	Tuba1b	4.26026	1.49093	4082129524	4873646567	2264066252	429754301	533045180	1670808536
TSC22 domain family protein 1	P62500	Tsc22d1	1.2834	1.48777	1394512427	1824279651	1567364190	1592045451	702540007	1434683468
Noelin	O88998	Olfm1	0.918772	1.48315	1386101244	538647772	757699205	1519625676	296477103	1103498060
Glutamate receptor ionotropic. NMDA 2A	P35436	Grin2a	2.26314	1.47893	22611526	13926758	21548260	8345666	2507337	14813382
Ras-related protein Rab-3C	P62823	Rab3c	1.21935	1.47644	357783334	123738731	197022066	310919115	61356327	184205270
Sepiapterin reductase	Q64105	Spr	1.42914	1.47166	202850036	66051477	115435003	152787310	19827910	96312720
Glutamate receptor ionotropic. NMDA 2B	Q01097	Grin2b	1.90664	1.47039	410223894	312183023	400385952	241207954	72805034	274872343
Voltage-dependent anion-selective channel protein 3	Q60931	Vdac3	0.996675	1.47004	1249583713	919021600	1068396080	1757225933	318640920	1171933440
Heterogeneous nuclear ribonucleoprotein U-like protein 2	Q00PI9	Hnrnpul2	4.00879	1.46912	119978752	66527560	66473048	24677148	2272120	36156840
Ras-related protein Rab-21	P35282	Rab21	1.26129	1.45977	111315882	27892879	58068672	77183984	41125270	38100055
XK-related protein 4	Q5GH67	Xkr4	1.35543	1.44233	181478256	108746708	144515424	175442880	22904111	122392153
Homer protein homolog 1	Q9Z2Y3	Homer1	1.85918	1.44076	1031715056	514006916	968588197	694170166	152085380	506118110
40S ribosomal protein S3a	P97351	Rps3a	1.08214	1.43361	106967088	44564962	66236644	99582943	37410100	64246732
Phosphatidylinositide phosphatase SAC1	Q9EP69	Sacm1l	1.98912	1.42741	168398892	134684025	82756264	40675117	19959345	133340704
Elongin-C	P83940	Eloc	1.05986	1.42694	314210812	77623819	196969952	356164096	48164348	151219618
40S ribosomal protein S2	P25444	Rps2	24.0818	1.42687	1107720738	11785571947	17578083906	547926824	470335841	247066630
Ras-related protein Rab-2A	P53994	Rab2a	1.27067	1.42347	962850760	105601617	667562956	973444880	138999583	253773278
Phosphatidylinositol 5-phosphate 4-kinase type-2 beta	Q80XI4	Pip4k2b	1.81168	1.42333	149281204	160682132	109789050	68369768	26853977	136468524
Nucleoporin SEH1	Q8R2U0	Seh1l	2.62284	1.41321	95865068	90262404	68365838	16121147	12597276	68311238
Tubulin alpha-1A chain	P68369	Tuba1a	3.90446	1.41125	2472060288	3265200384	1428068256	325939112	376361108	1132863952
Ubiquitin carboxyl-terminal hydrolase 30	Q3UN04	Usp30	3.55428	1.41099	224292712	231204862	182495252	26030055	38056490	115413553
Tubulin alpha-1C chain	P68373	Tuba1c	4.18191	1.40936	3003917760	4028044832	1853041600	326663336	437030810	1360933584
Vacuolar protein sorting-associated protein 26B	Q8C0E2	Vps26b	1.21034	1.40508	234363246	171641933	102269484	252587366	41864042	125493629
60S ribosomal protein L8	P62918	Rpl8	1.94199	1.40487	144687253	64896047	78155262	43603926	49262317	55300612
40S ribosomal protein S20	P60867	Rps20	0.940895	1.39869	865834664	167652413	536975500	876981424	348946458	443188480
Cadherin-2	P15116	Cdh2	2.18846	1.3986	101008160	87058564	54200048	29593543	11977345	69130850
Kinesin-like protein KIF3B	Q61771	Kif3b	6.20936	1.3901	8461975	33918908	11574464	308327	310754	8070280
Protein phosphatase 1A	P49443	Ppm1a	1.09093	1.38775	74813880	57039032	41774792	87060320	9922369	62172424
NADH dehydrogenase 1 alpha subcomplex subunit 7	Q9Z1P6	Ndufa7	0.91706	1.38048	1694403104	614421768	975042437	2282629452	463095065	835140229
Flotillin-1	O08917	Flot1	1.37987	1.37878	7136715410	3942309637	4732597688	6409756711	841466837	4207540796
40S ribosomal protein S4. X isoform	P62702	Rps4x	0.973792	1.37759	610600740	167087830	326282992	583377046	223933258	326372643
Geranylgeranyl transferase type-2 subunit alpha	Q9JHK4	Rabggta	1.67327	1.3769	117695511	124948614	78349538	65700953	25582714	100553049
Cullin-1	Q9WTX6	Cul1	2.27661	1.3756	126055801	244858128	151700750	85340395	36548938	107668634
tRNA-splicing ligase RtcB homolog	Q99LF4	Rtcb	1.76101	1.36625	312905060	317285620	257700995	135825146	65771357	302596790
Sphingomyelin phosphodiesterase 3	Q9JJY3	Smpd3	5.14705	1.35638	13449174	42198908	19817456	368160	337165	13956575
Phosphoserine phosphatase	Q99LS3	Psph	1.24643	1.34408	2515541808	607984432	1518510156	1803150392	794108221	1127021862
NADH dehydrogenase 1 beta subcomplex subunit 8	Q9D6J5	Ndufb8	0.994501	1.34239	15354204844	3307027359	11281596520	14057906295	7027386958	9023112445
Phosphoribosylformylglycinamidine synthase	Q5SUR0	Pfas	2.89256	1.33568	100127402	97410032	35638089	36934760	7517694	36159787
5'-nucleotidase domain-containing protein 3	Q3UHB1	Nt5dc3	1.40671	1.33547	128591860	139291696	123899528	154577620	11310056	112621936
Dihydrolipoyllysine-residue acetyltransferase component of pyruvate dehydrogenase complex	Q8BMF4	Dlat	3.3207	1.33116	6412868116	6117943110	13798945583	2045166030	629424118	5254390436
Phosphoprotein associated with glycosphingolipid-enriched microdomains 1	Q3U1F9	Pag1	0.894935	1.32832	187795160	60137328	72520696	174210008	38260431	145603687
60S ribosomal protein L4	Q9D8E6	Rpl4	1.25079	1.32572	135284302	79676029	67376578	114332136	31172555	80222656
Carboxypeptidase M	Q80V42	Cpm	1.22116	1.32333	140761028	104384298	104886108	124948512	23641155	138048122
MAGUK p55 subfamily member 2	Q9WV34	Mpp2	0.975562	1.32166	894211666	778896712	679975714	1336240752	227281125	848508284
Leucine--tRNA ligase. cytoplasmic	Q8BMJ2	Lars	3.61709	1.31957	168487494	303096810	89728403	37311073	5418657	112453914
NADH-ubiquinone oxidoreductase 75 kDa subunit	Q91VD9	Ndufs1	1.20175	1.30999	13964101964	7416428232	4920852487	11513101462	3804945192	6567869086
Probable cysteine--tRNA ligase	Q8BYM8	Cars2	3.13895	1.30859	95176490	83635098	77289786	6868401	8788937	65930810
Neuronal membrane glycoprotein M6-a	P35802	Gpm6a	0.931466	1.30847	638840974	443540334	451436032	800162894	160142872	686363807
Heterogeneous nuclear ribonucleoprotein H	O35737	Hnrnph1	2.59187	1.30792	55855592	64822239	53060960	8744522	7765059	50522570
Voltage-gated potassium channel subunit beta-2	P62482	Kcnab2	1.23449	1.30266	185940664	96543583	235939718	209189548	41104716	169655116
List of proteins that specifically co-immunoprecipitate with mGlu2 in mice prefrontal cortex. The table provides detailed information on proteins statistically enriched in mGlu2 immunoprecipitates: protein name, UniprotKB accession number, gene name, fold of enrichment (ratio of MS protein intensities in mGlu2 vs. control immunoprecipitates), the – log10(p-value) of t test for difference in prote…
