# Supplementary material for: TrkB receptor interacts with mGlu2 receptor and mediates antipsychotic-like effects of mGlu2 receptor activation in the mouse
Source: Sci Adv. 2024 Jan 26;10(4):eadg1679. doi: 10.1126/sciadv.adg1679 (PMC10816717; doi:10.1126/sciadv.adg1679)
Supplement: Supplementary file 2 — Tables S1 and S2 [file sciadv.adg1679_tables_s1_and_s2.zip › adg1679_Table_S2.xlsx]

## Sheet: Table supp 2
Source	Term name	Term ID	p-value	Log10 of P value	Term size	Query size	Intersection size	Effective domain site	Intersections
GO:MF	glutamate receptor activity	GO:0008066	1.01529e-09	8.99341142915688	27	66	7	20802	GRM2,GRM3,GRM7,GRM8,GRM4,GRIN2A,GRIN2B
GO:MF	G protein-coupled glutamate receptor activity	GO:0098988	3.39691e-07	6.46891627007038	8	38	4	20802	GRM2,GRM3,GRM7,GRM8
GO:MF	adenylate cyclase inhibiting G protein-coupled glutamate receptor activity	GO:0001640	3.39691e-07	6.46891627007038	8	38	4	20802	GRM2,GRM3,GRM7,GRM8
GO:MF	structural constituent of cytoskeleton	GO:0005200	0.000150036	3.82380451920165	71	79	6	20802	TUBB6,TUBB2B,TUBA8,TUBA1B,TUBA1A,TUBA1C
GO:MF	mRNA 3'-UTR AU-rich region binding	GO:0035925	0.00475485	2.32286290361545	26	33	3	20802	ELAVL4,NUDT21,HNRNPD
GO:MF	structural constituent of ribosome	GO:0003735	0.00544084	2.26433430026702	172	91	7	20802	RPS13,RPS3A1,RPS2,RPL8,RPS20,RPS4X,RPL4
GO:MF	mRNA 3'-UTR binding	GO:0003730	0.00915608	2.03829039230736	99	33	4	20802	ELAVL4,NUDT21,CELF2,HNRNPD
GO:MF	insulin receptor substrate binding	GO:0043560	0.0128196	1.89212652654334	10	16	2	20802	PTPN11,GRB2
GO:MF	voltage-gated ion channel activity	GO:0005244	0.0141962	1.8478283169226	187	97	7	20802	ERC1,CACNB1,GRM7,GRIN2A,GRIN2B,VDAC3,KCNAB2
GO:MF	voltage-gated channel activity	GO:0022832	0.0146896	1.83299019586276	188	97	7	20802	ERC1,CACNB1,GRM7,GRIN2A,GRIN2B,VDAC3,KCNAB2
GO:MF	calcium channel activity	GO:0005262	0.0159709	1.79667064490743	114	66	5	20802	ERC1,CACNB1,GRM7,GRIN2A,GRIN2B
GO:MF	calcium channel regulator activity	GO:0005246	0.0233481	1.63174882109531	39	37	3	20802	GRM2,GRM3,GRM7
GO:MF	voltage-gated cation channel activity	GO:0022843	0.023729	1.62472131704338	138	97	6	20802	ERC1,CACNB1,GRM7,GRIN2A,GRIN2B,KCNAB2
GO:MF	amino acid binding	GO:0016597	0.0246496	1.60818955782988	63	66	4	20802	GRM7,GOT2,GRIN2A,GRIN2B
GO:MF	calcium ion transmembrane transporter activity	GO:0015085	0.031062	1.50777089758516	131	66	5	20802	ERC1,CACNB1,GRM7,GRIN2A,GRIN2B
GO:MF	voltage-gated calcium channel activity	GO:0005245	0.0384504	1.4150987794597	46	37	3	20802	ERC1,CACNB1,GRM7
GO:MF	signal sequence binding	GO:0005048	0.0400753	1.39712322371293	48	6	2	20802	AP2M1,KPNB1
GO:MF	selenium binding	GO:0008430	0.0428032	1.36852362516568	7	42	2	20802	RPH3A,GPX4
GO:MF	PDZ domain binding	GO:0030165	0.0455779	1.3412455086557	111	44	4	20802	ERC1,LIN7C,GRM7,CADM1
GO:BP	glutamate receptor signaling pathway	GO:0007215	4.51625e-10	9.34522163119793	56	70	9	21118	GRM2,GRM3,GRM7,GRM8,GRM4,KALRN,GRIN2A,GRIN2B,HOMER1
GO:BP	G protein-coupled glutamate receptor signaling pathway	GO:0007216	1.97859e-08	7.70364397542132	16	70	6	21118	GRM2,GRM3,GRM7,GRM8,GRM4,HOMER1
GO:BP	adenylate cyclase-inhibiting G protein-coupled glutamate receptor signaling pathway	GO:0007196	2.95963e-08	7.5287628075795	9	55	5	21118	GRM2,GRM3,GRM7,GRM8,GRM4
GO:BP	signal release from synapse	GO:0099643	4.31757e-07	6.36476098834703	178	47	9	21118	RPH3A,RHOT1,NTRK2,ERC1,LIN7C,GRM7,GRM8,PPFIA3,SYT2
GO:BP	neurotransmitter secretion	GO:0007269	4.31757e-07	6.36476098834703	178	47	9	21118	RPH3A,RHOT1,NTRK2,ERC1,LIN7C,GRM7,GRM8,PPFIA3,SYT2
GO:BP	regulation of synaptic transmission, glutamatergic	GO:0051966	3.52289e-05	4.45310031597352	73	83	7	21118	GRM2,GRM3,NTRK2,GRM7,GRM8,HOMER1,CDH2
GO:BP	synaptic transmission, glutamatergic	GO:0035249	0.000389738	3.40922739896154	103	83	7	21118	GRM2,GRM3,NTRK2,GRM7,GRM8,HOMER1,CDH2
GO:BP	learning	GO:0007612	0.00324161	2.48923923210109	175	67	7	21118	NTRK2,ELAVL4,GRM7,ARF4,KALRN,GRIN2A,VDAC3
GO:BP	adenylate cyclase-inhibiting G protein-coupled receptor signaling pathway	GO:0007193	0.00380191	2.4199985816573	76	55	5	21118	GRM2,GRM3,GRM7,GRM8,GRM4
GO:BP	regulation of neurotransmitter secretion	GO:0046928	0.00632879	2.1986794768174	123	38	5	21118	RHOT1,NTRK2,ERC1,GRM7,GRM8
GO:BP	regulation of neurotransmitter transport	GO:0051588	0.0111334	1.95337409524584	138	38	5	21118	RHOT1,NTRK2,ERC1,GRM7,GRM8
GO:BP	regulation of postsynapse organization	GO:0099175	0.011295	1.94711306337895	110	83	6	21118	CHMP4B,PTPRD,ARF4,KALRN,HOMER1,CDH2
GO:BP	mRNA alternative polyadenylation	GO:0110104	0.0495171	1.30524469003421	5	31	2	21118	CPSF7,NUDT21
GO:CC	presynaptic active zone	GO:0048786	1.74325e-08	7.75864077838938	86	85	9	21016	GRM3,NTRK2,ERC1,GRM7,GRM8,PPFIA3,NTNG1,CDH2,FLOT1
GO:CC	intrinsic component of presynaptic membrane	GO:0098889	6.41408e-06	5.19286557796529	120	83	8	21016	GRM3,PTPRD,GRM7,GRM8,CADM1,NTNG1,GRIN2A,CDH2
GO:CC	presynaptic membrane	GO:0042734	1.33719e-05	4.87380626937845	186	83	9	21016	GRM2,GRM3,PTPRD,GRM7,GRM8,CADM1,NTNG1,GRIN2A,CDH2
GO:CC	integral component of presynaptic membrane	GO:0099056	6.09926e-05	4.21472315320257	108	83	7	21016	GRM3,PTPRD,GRM7,GRM8,CADM1,GRIN2A,CDH2
GO:CC	cytosolic ribosome	GO:0022626	0.000147299	3.8318016218113	112	91	7	21016	RPS13,RPS3A1,RPS2,RPL8,RPS20,RPS4X,RPL4
GO:CC	cytosolic small ribosomal subunit	GO:0022627	0.000285337	3.54464209413073	45	86	5	21016	RPS13,RPS3A1,RPS2,RPS20,RPS4X
GO:CC	intrinsic component of presynaptic active zone membrane	GO:0098945	0.000824035	3.08405437878793	26	83	4	21016	GRM7,GRM8,NTNG1,CDH2
GO:CC	transport vesicle membrane	GO:0030658	0.00133062	2.87594633083257	192	74	7	21016	RPH3A,STX12,SLC30A3,LIN7C,SYT2,RAB3C,RAB2A
GO:CC	astrocyte projection	GO:0097449	0.0014357	2.84293758488912	21	35	3	21016	GRM2,GRM3,AQP4
GO:CC	synaptic vesicle membrane	GO:0030672	0.00163121	2.78749140391467	129	74	6	21016	RPH3A,STX12,SLC30A3,SYT2,RAB3C,RAB2A
GO:CC	exocytic vesicle membrane	GO:0099501	0.00163121	2.78749140391467	129	74	6	21016	RPH3A,STX12,SLC30A3,SYT2,RAB3C,RAB2A
GO:CC	intrinsic component of postsynaptic membrane	GO:0098936	0.00286094	2.54349082390475	171	93	7	21016	GRM2,GRM3,CADM1,SHISA7,GRIN2A,CDH2,MPP2
GO:CC	presynaptic active zone membrane	GO:0048787	0.00352199	2.45321225681078	37	83	4	21016	GRM7,GRM8,NTNG1,CDH2
GO:CC	small ribosomal subunit	GO:0015935	0.00471964	2.32609142834778	79	86	5	21016	RPS13,RPS3A1,RPS2,RPS20,RPS4X
GO:CC	glial cell projection	GO:0097386	0.00636438	2.19624373890634	34	35	3	21016	GRM2,GRM3,AQP4
GO:CC	ribosomal subunit	GO:0044391	0.00682696	2.16577286600479	200	91	7	21016	RPS13,RPS3A1,RPS2,RPL8,RPS20,RPS4X,RPL4
GO:CC	ionotropic glutamate receptor complex	GO:0008328	0.0072957	2.13693300142419	51	72	4	21016	OLFM1,GRIN2A,GRIN2B,SACM1L
GO:CC	neurotransmitter receptor complex	GO:0098878	0.00850481	2.07033525941061	53	72	4	21016	OLFM1,GRIN2A,GRIN2B,SACM1L
GO:CC	integral component of postsynaptic membrane	GO:0099055	0.011514	1.93877195940609	162	83	6	21016	GRM2,GRM3,CADM1,SHISA7,GRIN2A,CDH2
GO:CC	intrinsic component of synaptic vesicle membrane	GO:0098563	0.0144961	1.83874938834097	59	74	4	21016	STX12,SLC30A3,RAB3C,RAB2A
GO:CC	integral component of presynaptic active zone membrane	GO:0099059	0.0195427	1.70901481366477	21	83	3	21016	GRM7,GRM8,CDH2
GO:CC	excitatory synapse	GO:0060076	0.0228288	1.64151748278026	70	70	4	21016	NTRK2,SHISA7,GRIN2A,HOMER1
GO:CC	Schaffer collateral - CA1 synapse	GO:0098685	0.0258115	1.58818598979742	104	93	5	21016	PTPRD,TUBB2B,CADM1,NTNG1,MPP2
GO:CC	cell cortex region	GO:0099738	0.0271105	1.56686281706801	48	40	3	21016	GNAI1,ERC1,PPFIA3
KEGG	Glutamatergic synapse	KEGG:04724	1.34352e-06	5.87175668102619	113	70	10	8790	GRM2,GRM3,GNAI1,GRM7,GRM8,GNB1,GRM4,GRIN2A,GRIN2B,HOMER1
KEGG	Gap junction	KEGG:04540	7.01405e-05	4.15403126930175	86	79	8	8790	TUBB6,GRB2,GNAI1,TUBB2B,TUBA8,TUBA1B,TUBA1A,TUBA1C
KEGG	Cocaine addiction	KEGG:05030	0.00214014	2.66955772619043	48	66	5	8790	GRM2,GRM3,GNAI1,GRIN2A,GRIN2B
KEGG	Phospholipase D signaling pathway	KEGG:04072	0.00281027	2.5512524565605	149	55	7	8790	GRM2,GRM3,PTPN11,GRB2,GRM7,GRM8,GRM4
Gene ontology (GO) annotations enriched in mGlu2 interactome. The list of genes corresponding to proteins of mGlu2 interactome was processed in g:Profiler software in order to look for GO annotation enrichments. Molecular function (MF), biological process (BP), cellular component (CC) GO annotations significantly enriched in mGlu2 interactome are listed. GO term names, ID, p-value of enrichment, …
